# Supplementary material for: Microbial Population Analysis of the Salivary Glands of Ticks; A Possible Strategy for the Surveillance of Bacterial Pathogens
Source: PLoS One. 2014 Aug 4;9(8):e103961. doi: 10.1371/journal.pone.0103961 (PMC4121176; doi:10.1371/journal.pone.0103961)
Supplement: Table S1 — Longitude and latitude of sampling sites. (XLSX) [file pone.0103961.s001.xlsx]

## Sheet: Sheet1
Table S1 Longitude and latitude of sampling sites
Site no.	North latitude	East longitude
1	35.24	138.74
2	34.89	138.95
3	35.31	138.77
4	35.32	138.73
5	35.2	138.77
6	35.34	138.56
7	35.26	138.53
8	35.3	138.73
9	35.09	138.88
