# Supplementary material for: Microbial Population Analysis of the Salivary Glands of Ticks; A Possible Strategy for the Surveillance of Bacterial Pathogens
Source: PLoS One. 2014 Aug 4;9(8):e103961. doi: 10.1371/journal.pone.0103961 (PMC4121176; doi:10.1371/journal.pone.0103961)
Supplement: Table S2 — Details of classification results. (XLSX) [file pone.0103961.s002.xlsx]

## Sheet: Sheet1
Table S2. Details of classification results.
ID	IOf1	IOf2	IOf3	IOf4	IOf5	IOf6	IOf7	IOf8	IOf9	IOf10	IOf11	IOf12	IOf13	IOf14	IOm1	IOm2	IOm3	IOm4	IOm5	IOm6	IOm7	IOm8	IOm9	IOm10	IPf1	IPf2	IPf3	IPf4	IPf5	IPf6	IPm1	IPm2	IPm3	IPm4	IPm5	IPm6	HFf1	HFf2	HFf3	HFf4	HFf5
total reads	5663	4484	3498	4712	5591	4200	5030	5634	7645	5636	4049	7275	3351	7048	4986	3790	7916	3844	6340	7130	6176	9788	9628	7170	8964	3599	7085	8242	7943	10506	7414	8143	10803	10144	16117	9221	6438	8339	6204	10017	8294
Abiotrophia																																				1
Acidovorax																						2											2	3
Acinetobacter			1					11	2			2			7	8	30					1			36		25	34			270	10	12	16	19	14		2
Actinomyces	1																					3			10						15
Actinomycetospora																																						1			5
Actionbacillus																																		1
Advenella																											1
Aeromicrobium																					2
Agaricicola																																						3
Agreia																											2
Alcanivorax																																			4	15
Amnibacterium																																						2
Anaerococcus				1				1																	6						34		2
Anaerovorax		1																		1
Aquabacterium																											2				10
Arcicella		1												1	1				5			3	6		7		6	5		1	6	2	2	2	1			4
Arcobacter																																									1
Armatimonas/Armatimonadetes_gp1																																				8
Arsenicicoccus																																				11
Atopostipes																											5													1
Bacillariophyta																						1			2		2
Bacillus	2																										4	2
Bdellovibrio																									1		10
Blastococcus																					1
Bosea																															2
Brachybacterium																																			3
Bradyrhizobium																						3													1			5
Brevibacterium																																				4
Brevundimonas																									14									2		50		11			1
Burkholderia								1								1												2	17		86	1				8		2
Capnocytophaga																						3
Caulobacter																					2						2
Cellvibrio																											2	9
Chlorophyta																	3																							1
Chryseobacterium																															3
Cloacibacterium								2																					5				1
Clostridium IV																												1
Clostridium sensu stricto																															4
Clostridium XI																															18
Comamonas								3								1	4								6		5	8	8	1	61	3	1
Corynebacterium								1		1							3			4		6		1	32	3	35	26	11		103		10	6	8	21		2			7
Coxiella	16	677	1527	3160	3917	466	661	1725	385	1029	3188	1058	2727	16	645	50	621	1760	1530	1045	44	41	1596	4970	66	3	11	821			3755	22	6	32	54		6434	7648	6198	9912	7920
Cryobacterium					1									1			1		2			5		1	7	1	6	17	8		5	1	12	6	3	10				2
Cryptomonadaceae																											1													1
Curtobacterium																													16		7							9		10
Curvibacter	1											1					1		12		2	2	1		1	9	20	14		4	22	13	6	9	18	25		15		1
Defluviicoccus																						2
Delftia								1				1							1	5	4	4			10		11	5			37		11	1
Dermabacter																									3
Dermacoccus																																		2
Devosia																											1											1
Diaphorobacter								1							1				3												3
Dietzia																													1
Duganella																																		1
Dyella																													1
Ehrlichia				9		2775																													19
Enhydrobacter								1				1			1		2							1	4		2			1			8	6	1	9
Enterococcus																						2											1
Escherichia/Shigella																															32		2		1
Ferruginibacter																																						4
Filimonas																																						1
Finegoldia																															9					17		17
Flavobacterium		2						2		1						1			2	2	3	11	4	3	8	3		6			16	3	11	5		5				4
Friedmanniella																																									3
Frondihabitans																															5							23
Gardnerella																															3
Gemella																	1														3
Gemmatimonas																						2
Georgfuchsia																												2
Gordonia																																						4
Gp1																											4											3
Gp4																											6							2							1
GpI																	1
Granulibacter																																						1
Granulicatella												1															1
Granulicella																															15
Halomonas																																				29
Halothermothrix																															2
Herbaspirillum																1																		2
Herpetosiphon																												3
Humicoccus																																						1			6
Hyphomicrobium																											5				5
Inquilinus																													1
Janthinobacterium																												9
Kocuria																																			5
Lachnospiracea_incertae_sedis																														1
Lactobacillus														1			2			6	6						16	7			47
Leadbetterella															1
Legionella																																				9
Leptotrichia																															12
Limnohabitans	6	10	1			3	1	14	4	1		11		6	9	4	13	1	46	18	30	121	46	16	116	16	202	414	43	53	430	29	67	78	120	165		83		13	28
Luteibacter																										9		15	141	6	36					1		5
Luteolibacter																												1
Macrococcus																																									4
Marmoricola																																									5
Massilia																															4					5		5			1
Methylobacterium								1											2	4		1	1	2				10	7		32			4		43		81			7
Methylocapsa																															3
Methylotenera																				2	2				6						3			3	1	7		1		1
Microbacterium																				2							21				14		2			5
Micrococcus																									8				2
Microlunarus																																						1
Mucilaginibacter																																			3
Mycobacterium																				3									3	6								1
Naxibacter																				1	2	3		1
Neisseria																																						6
Niastella																																				1
Nitrobacter																																						1
Novosphingobium													1										3		7	1		35		1	1			2				18
Ochrobacterum																																			5
OD1_genera_incertae_sedis																									2			3			6					5		2	2		1
OP11_genera_incertae_sedis																	1
Paenibacillus								5				1																								2
Paracoccus								1																	11				4		6
Paraprevotella																																				5
Pedobacter								1																			2									23
Pelomonas																								1			6						1	1
Peptoniphilus																									2						4							1
Polaromonas																												2
Polynucleobacter			1														1			2	1			2				7	2	2	26			2	7	13		5
Porphyrobacter																					1
Porphyromonas																																		5
Propionibacterium		2		1			1	1	1	1					3	1	38	1	7	5	11	29	6	12	37	1	270	195	15	11	661	8	26	45	77	128		55		1	5
Pseudochrobactrum																														4
Pseudomonas						1	2	35	4			1							3		1				41		66	236	451	21	84	3	23	10	62	90	1	31		34	125
Pseudonocardia																			2																					12	37
Pseudorhodobacter		1																											1		1				1
Pseudoxanthomonas																											8
Ralstonia							1					3								4	5	3	2	1	3	4	8				56	5	9	4	7
Rhizobacter																																						1
Rhizobium																																						2
Rhodobacter															3						1	8		3	3	1	8		6	9	11	5		3				1			5
Rhodococcus																						1			9			5
Rickettsia	516		160	43				1	1			24				1516	3059	686	1						6975	5		210		6073	126		3	9695	15522	8146	1		1		42
Roseateles																																1
Roseomonas																																				3
Rothia																	1			3					1			2							3
Ruminococcus																												1
Salinisphaera																																				13
Selenomonas	1
Singulisphaera																															2
Solobacterium																						2
Sphingobium																1
Sphingomonas								1		1							1		5	3	6		1	4	9	4	19		9		87			3		37		12	1	6	17
Sphingopyxis																												2
Spirochaeta																																				9
Spiroplasma	5070	3755	1790	1486	1598	937	4316	3760	7180	4557	846	6113	611	6919	4282	2199	4091	1390	4519	5925	5992	9411	7901	2127	1070	946	309	129	14	2485	111	7971	10521	57	49	16
Spirosoma																								1
SR1_genera_incertae_sedis																												4
Staphylococcus	1	5						2	2			1		2	2		1		13	6	4	13	5		38	3	30	37	5	4	266	14	15	20	25	40		51		3	1
Stenotrophomonas																									1
Stigmatella																																								1
Streptococcus																	5			6					4		11	12			46	2	1		3	17		1		2
Streptophyta	1	2		1				1				1			1	1	4		149	10		5			13	12	40	2		7	41		5	6		22		30	1
Terriglobus																																									1
Terrimonas																											6
Thermus																																				4
TM7_genera_incertae_sedis															2					2	5	7			7		2	18
Uiginosibacterium																																1
Undibacterium																												3
Variovorax																			1		2			1			19	39	14		20			2							3
Veillonella																																			2
Williamsia																													3		13							24		2	11
unclassified	48	28	18	11	75	18	48	62	66	45	15	56	12	102	28	6	32	6	37	71	49	93	56	23	388	2578	5873	5889	7155	1816	734	49	43	108	93	185	2	162	1	10	57
